# Supplementary material for: A chromosome-level genome assembly of Solanum chilense, a tomato wild relative associated with resistance to salinity and drought
Source: Front Plant Sci. 2024 Mar 8;15:1342739. doi: 10.3389/fpls.2024.1342739 (PMC10957597; doi:10.3389/fpls.2024.1342739)
Supplement: Supplementary file 1 [file DataSheet_1.zip]

Archive with 5 entries (5 files):
- Supplementary Figures 5-7.docx
- Supplementary Tables 1-11.xlsx
- Data Sheet 1 - 2024-02-21T092341.595.PDF
- Data Sheet 2 (70).PDF
- Data Sheet 3 (26).PDF
